# Supplementary material for: Anthocyanin Profiles in Colored Potato Tubers at Different Altitudes by HPLC–MS Analysis with Optimized Ultrasound-Assisted Extraction
Source: Foods. 2023 Nov 20;12(22):4175. doi: 10.3390/foods12224175 (PMC10670562; doi:10.3390/foods12224175)
Supplement: Supplementary file 1 [file foods-12-04175-s001.zip › supplementary material.xlsx]

## Sheet: Table S1
Peak number	tR (min)	[M+] (m/z)	Compounds	P1			P2			P3			Y			R1			R2
				L-P1	M-P1	H-P1	L-P2	M-P2	H-P2	L-P3	M-P3	H-P3	L-Y	M-Y	H-Y	L-R1	M-R1	H-R1	L-R2	M-R2	H-R2
1	8.289	579	Pelargonidin-O-rutinoside	12823415	1182053	8370649	0	0	419047	208761	0	351609	0	0	0	16249301	1353955	26047502	4942645	8286428	7061526
2	1.668	595	Cyanidin 3-O-rutinoside	0	0	0	0	0	636661	0	0	1022293	0	0	0	0	0	0	443009	500567	673491
3	1.576	611	Delphinidin 3-O-rutinoside	0	1964733	3197260	0	0	0	0	0	0	0	0	0	0	0	0	0	482292	0
4	1.396	741	Pelargonidin-O-Hexoside-O-rhamnoside-O-Hexoside	0	0	0	0	0	0	0	0	0	0	0	0	4781766	149689	7023973	2138721	1943684	2293309
5	2.836	771	Petunidin-3-p-coumaroylrhamnoside-5-glucoside	0	0	0	0	56692	0	0	0	0	0	0	0	0	0	0	0	0	0
6	2.753	773	Cyanidin-3-sophoroside-5-glucoside	0	0	646664	0	0	0	0	0	0	0	0	0	0	0	0	0	0	0
7	1.355	787	Petunidin-3-rutinoside-5-glucoside	0	0	8588044	1296253	0	0	1583339	0	0	0	0	0	0	0	0	0	0	0
8	1.756	822	Cyanidin derivative 2	0	0	0	129621	0	0	896715	503747	0	0	0	0	0	0	0	0	0	0
9	4.18	860	Peonidin derivative 1	0	1597529	0	0	0	0	4899926	7259356	5152072	0	0	0	0	0	0	0	0	0
10	2.596	887	Pelargonidin-3-p-coumaroylrutinoside-5-glucoside	0	0	0	196176	61579	1208474	0	0	3445777	0	0	0	33180651	1795370	50160101	18831330	11892748	21005333
11	4.527	893	Cyanidin-3-p-hydroxybenzoylsophoroside-5-glucoside	984830	2311657	1692686	0	0	357778	808419	0	0	0	0	0	0	0	0	0	0	0
12	2.447	903	Pelargonidin 3-O-[2-O-Glucosyl-6-O-p-Coumaroyl-Glucoside]-5-O-(Glucoside)	0	0	0	1986674	26025	3479026	2064683	6610427	5373629	0	0	0	1999333	0	4810085	0	0	6600363
13	4.272	907	Peonidin-3-p-hydroxybenzoylsophoroside-5-glucoside	7040930	10010830	7586332	0	0	3002325	10266832	0	0	0	0	0	0	0	1167189	0	0	0
14	2.653	917	Peonidin-3-p-coumaroylrutinoside-5-glucoside	0	0	1056025	4310466	0	6301158	3653170	3993891	10804910	0	0	0	1898084	0	3186699	3208845	0	8012714
15	2.385	919	Delphinidin-3-p-coumaroylrutinoside-5-glucoside	0	26076591	9622599	0	0	0	0	0	0	0	0	0	0	0	0	4789361	0	2220997
16	2.692	933	Petunidin-3-p-coumaroylrutinoside-5-glucoside	0	65723293	101287558	11733872	0	18878037	13356351	13845518	26532746	0	0	0	0	0	0	0	0	0
17	2.671	935	Cyanidin-3-(6''-caffeoylsophoroside)-5-glucoside	0	14182678	21791037	2362390	0	15944563	2698937	2945874	5959834	0	0	0	0	0	0	0	0	0
18	4.144	947	Malvidin-3-p-coumaroylrutinoside-5-glucoside	0	4055749	8988521	904180	0	1294359	1314628	599683	1221560	0	0	0	0	0	0	0	0	0
19	2.367	949	Petunidin-3-caffeoylrutinoside-5-glucoside	0	2578797	6581438	0	0	0	0	606225	0	0	0	0	0	0	0	0	0	0
20	2.738	963	Petunidin-3-feruloylrutinoside-7-glucoside	0	2497345	3081886	759296	0	1364563	1880902	761750	1008257	0	0	0	0	0	0	0	0	0
21	4.676	967	Peonidin derivative 2	0	0	0	0	0	0	19811019	27090278	0	0	0	0	0	0	1026059	0	0	0
22	4.926	977	Malvidin-3-feruloylrutinoside-5-glucoside	2626601	0	0	0	0	0	5993505	0	0	0	0	0	0	0	0	0	0	0
23	4.406	1055	Cyanidin-3-caffeoyl-p-hydroxybenzoylsophoroside-5-glucoside	0	0	161617	0	0	0	553478	90872380	75981204	0	0	0	0	0	0	0	0	0
24	3.9	1069	Peonidin-3-caffeoyl-p-hydroxybenzoylsophoroside-5-glucoside	26952953	60975718	45737583	0	0	41722862	54681467	28765058	20172480	0	0	0	0	0	5614822	0	0	0
25	4.639	1087	Delphinidin derivative 1	0	0	1011551	0	0	0	0	666273	0	0	0	0	0	0	0	0	0	0
26	4.574	1097	Peonidin derivative 3	4993971	0	0	0	0	0	355771	632231	334344	0	0	0	0	0	0	0	0	0
27	4.483	1111	Cyanidin-3-(6-caffeoyl-6-feruloylsophoroside)-5-glucoside	519148	660549	755126	0	0	660102	552738	0	0	0	0	0	0	0	0	0	0	0
28	4.688	1125	Peonidin-3-(6-caffeoyl-6-feruloylsophoroside)-5-glucoside	1019720	460942	0	0	0	1282961	2033979	2841905	1461736	0	0	0	0	0	0	0	0	0

## Sheet: Table S2
Compounds	P1			P2			P3			Y			R1			R2
	800m	1800m	3600m	800m	1800m	3600m	800m	1800m	3600m	800m	1800m	3600m	800m	1800m	3600m	800m	1800m	3600m
Pelargonin-O-rutinoside	0.225124	0.00608432	0.0363694	0	0	0.00434012	0.00163587	0	0.00221385	0	0	0	0.279634	0.410412	0.263009	0.143874	0.358631	0.147522
Cyanidin 3-O-rutinoside	0	0	0	0	0	0.00659398	0	0	0.0064367	0	0	0	0	0	0	0.0128954	0.0216642	0.0140698
Delphinidin 3-O-rutinoside	0	0.010113	0.0138917	0	0	0	0	0	0	0	0	0	0	0	0	0	0.0208733	0
Pelargonin-O-Hexoside-O-rhamnoside-O-Hexoside	0	0	0	0	0	0	0	0	0	0	0	0	0.0822894	0.0453739	0.0709231	0.0622555	0.0841213	0.0479093
Petunidin-3-p-coumaroylrhamnoside-5-glucoside	0	0	0	0	0.392887	0	0	0	0	0	0	0	0	0	0	0	0	0
Cyanidin-3-sophoroside-5-glucoside	0	0	0.00280967	0	0	0	0	0	0	0	0	0	0	0	0	0	0	0
Petunidin-3-rutinoside-5-glucoside	0	0	0.0373139	0.0547429	0	0	0.0124072	0	0	0	0	0	0	0	0	0	0	0
Cyanidin derivative 2	0	0	0	0.00547411	0	0	0.00702674	0.00267958	0	0	0	0	0	0	0	0	0	0
Peonidin derivative 1	0	0.00822288	0	0	0	0	0.0383963	0.0386147	0.0324392	0	0	0	0	0	0	0	0	0
Pelargonidin3-p-coumaroylrutinoside-5-glucoside	0	0	0	0.00828483	0.426755	0.0125163	0	0	0.0216958	0	0	0	0.571006	0.544214	0.506481	0.548157	0.51471	0.43882
Cyanidin-3-p-hydroxybenzoylsophoroside-5-glucoside	0.0172894	0.0118987	0.0073545	0	0	0.00370555	0.00633485	0	0	0	0	0	0	0	0	0	0	0
Pelargonidin 3-O-[2-O-Glucosyl-6-O-p-Coumaroyl-Glucoside]-5-O-(Glucoside)	0	0	0	0.0839005	0.180358	0.0360327	0.016179	0.0351629	0.0338342	0	0	0	0.0344065	0	0.0485688	0	0	0.137888
Peonidin-3-p-hydroxybenzoylsophoroside-5-glucoside	0.123608	0.0515283	0.0329616	0	0	0.0310954	0.0804518	0	0	0	0	0	0	0	0.0117855	0	0	0
Peonidin-3-p-coumaroylrutinoside-5-glucoside	0	0	0.00458829	0.182038	0	0.0652619	0.0286266	0.0212447	0.0680314	0	0	0	0.0326641	0	0.032177	0.0934055	0	0.167393
Delphinidin-3-p-coumaroylrutinoside-5-glucoside	0	0.134223	0.0418089	0	0	0	0	0	0	0	0	0	0	0	0	0.139412	0	0.0463986
Petunidin-3-p-coumaroylrutinoside-5-glucoside	0	0.338294	0.440081	0.495541	0	0.195522	0.104662	0.0736485	0.167059	0	0	0	0	0	0	0	0	0
Cyanidin-3-(6''-caffeoylsophoroside)-5-glucoside	0	0.0730018	0.0946792	0.0997676	0	0.16514	0.0211491	0.01567	0.0375251	0	0	0	0	0	0	0	0	0
Malvidin-3-p-coumaroylrutinoside-5-glucoside	0	0.020876	0.0390539	0.038185	0	0.0134058	0.0103015	0.00318989	0.00769136	0	0	0	0	0	0	0	0	0
Petunidin-3-caffeoylrutinoside-5-glucoside	0	0.0132737	0.0285955	0	0	0	0	0.00322469	0	0	0	0	0	0	0	0	0	0
Petunidin-3-feruloylrutinoside-7-glucoside	0	0.0128545	0.0133904	0.0320663	0	0.0141329	0.0147389	0.00405198	0.00634833	0	0	0	0	0	0	0	0	0
Peonidin derivative 2	0	0	0	0	0	0	0.155241	0.144101	0	0	0	0	0	0	0.0103604	0	0	0
Malvidin-3-feruloylrutinoside-5-glucoside	0.0461118	0	0	0	0	0	0.0469657	0	0	0	0	0	0	0	0	0	0	0
Cyanidin-3-caffeoyl-p-hydroxybenzoylsophoroside-5-glucoside	0	0	0.000702205	0	0	0	0.0043371	0.483378	0.478403	0	0	0	0	0	0	0	0	0
Peonidin-3-caffeoyl-p-hydroxybenzoylsophoroside-5-glucoside	0.473178	0.313857	0.198724	0	0	0.432129	0.428489	0.15301	0.127013	0	0	0	0	0	0.0566945	0	0	0
Delfifinidin derivative 1	0	0	0.00439506	0	0	0	0	0.00354411	0	0	0	0	0	0	0	0	0	0
Peonidin derivative 3	0.0876726	0	0	0	0	0	0.00278785	0.00336303	0.00210514	0	0	0	0	0	0	0	0	0
Cyanidin-3-(6-caffeoyl-6-feruloylsophoroside)-5-glucoside	0.009114	0.00340001	0.00328092	0	0	0.00683676	0.00433131	0	0	0	0	0	0	0	0	0	0	0
Peonidin-3-(6-caffeoyl-6-feruloylsophoroside)-5-glucoside	0.0179019	0.00237258	0	0	0	0.0132878	0.0159384	0.015117	0.00920359	0	0	0	0	0	0	0	0	0
